# Supplementary material for: Machine Learning-Based Cardiovascular Disease Prediction Model: A Cohort Study on the Korean National Health Insurance Service Health Screening Database
Source: Diagnostics (Basel). 2021 May 25;11(6):943. doi: 10.3390/diagnostics11060943 (PMC8229422; doi:10.3390/diagnostics11060943)
Supplement: Supplementary file 1 [file diagnostics-11-00943-s001.zip]

Archive with 2 entries (2 files):
- Document S1.pdf
- Table S1.pdf
